# Supplementary material for: Nanosheets with High-Performance Electrochemical Oxygen Reduction Reaction Revived from Green Walnut Peel
Source: Molecules. 2022 Jan 5;27(1):328. doi: 10.3390/molecules27010328 (PMC8746947; doi:10.3390/molecules27010328)
Supplement: Supplementary file 1 [file molecules-27-00328-s001.zip]

Archive with 1 entries (1 files):
- molecules-1525536-supplementary.pdf
